# Supplementary material for: Poria cocos Polysaccharide-Modified Selenium Nanoparticles: Structural Characterization, Stability, and In Vitro Antioxidant and Anti-Inflammatory Activity Studies
Source: Foods. 2025 Oct 18;14(20):3555. doi: 10.3390/foods14203555 (PMC12563372; doi:10.3390/foods14203555)
Supplement: Supplementary file 1 [file foods-14-03555-s001.zip]

Archive with 1 entries (1 files):
- foods-3908736-supplementary.pdf
